# Supplementary material for: Comparative Effects of Temporal Interference and High-Definition Transcranial Direct Current Stimulation on Spontaneous Neuronal Activity in the Primary Motor Cortex: A Randomized Crossover Study
Source: Brain Sci. 2025 Mar 18;15(3):317. doi: 10.3390/brainsci15030317 (PMC11940319; doi:10.3390/brainsci15030317)
Supplement: Supplementary file 1 [file brainsci-15-00317-s001.zip]

Archive with 1 entries (1 files):
- brainsci-3471620-supplementary.pdf
